# Supplementary material for: A Study on the Preparation of a Vulcanizing Mixture and Its Application in Natural Rubber Latex
Source: Polymers (Basel). 2024 Apr 30;16(9):1256. doi: 10.3390/polym16091256 (PMC11085568; doi:10.3390/polym16091256)
Supplement: Supplementary file 1 [file polymers-16-01256-s001.zip]

Archive with 1 entries (1 files):
- polymers-2993530-supplementary.pdf
